# Supplementary material for: DNA Methylation on N6-Adenine Regulates the Hyphal Development during Dimorphism in the Early-Diverging Fungus Mucor lusitanicus
Source: J Fungi (Basel). 2021 Sep 8;7(9):738. doi: 10.3390/jof7090738 (PMC8470550; doi:10.3390/jof7090738)
Supplement: Supplementary file 1 [file jof-07-00738-s001.zip]

Archive with 10 entries (8 files):
- jof-1330263-supplementary/
- jof-1330263-supplementary/jof-1330263-revised/
- jof-1330263-supplementary/jof-1330263-revised/Supplementary Information_Osorio-Concepcion et al_Figure S1.pdf
- jof-1330263-supplementary/jof-1330263-revised/Supplementary Information_Osorio-Concepcion et al_Figure S2.pdf
- jof-1330263-supplementary/jof-1330263-revised/Supplementary Information_Osorio-Concepcion et al_Figure S3.pdf
- jof-1330263-supplementary/jof-1330263-revised/Supplementary Information_Osorio-Concepcion et al_Figure S4_Revised.pdf
- jof-1330263-supplementary/jof-1330263-revised/Supplementary Information_Osorio-Concepcion et al_Figure S5.pdf
- jof-1330263-supplementary/jof-1330263-revised/Supplementary Information_Osorio-Concepcion et al_Figure S6.pdf
- jof-1330263-supplementary/jof-1330263-revised/Supplementary Information_Osorio-Concepcion et al_Table S1.pdf
- jof-1330263-supplementary/jof-1330263-revised/Supplementary Information_Osorio-Concepcion et al_Table S2.pdf
